# Supplementary material for: Paclitaxel-Loaded Folate-Targeted Albumin-Alginate Nanoparticles Crosslinked with Ethylenediamine. Synthesis and In Vitro Characterization
Source: Polymers (Basel). 2021 Jun 24;13(13):2083. doi: 10.3390/polym13132083 (PMC8272094; doi:10.3390/polym13132083)
Supplement: Supplementary file 1 [file polymers-13-02083-s001.zip]

Archive with 1 entries (1 files):
- polymers-1255844-supplementary.pdf
